# Supplementary material for: Causal interactions from proteomic profiles: Molecular data meet pathway knowledge
Source: Patterns (N Y). 2021 May 12;2(6):100257. doi: 10.1016/j.patter.2021.100257 (PMC8212145; doi:10.1016/j.patter.2021.100257)
Supplement: Table S1. All the tested cases where an inhibitor drug targets a protein that was predicted to be activated by CausalPath under a ligand stimulation — Highlighted p values are significant ones with FDR 0.1. Normalized mean change is positive if the change is in the expected direction, and negative otherwise [file mmc2.xlsx]

## Sheet: Table 1
Table 1. All the tested cases where an inhibitor drug targets a protein that was predicted to be activated by CausalPath under a ligand stimulation. Highlighted p-values indicate significant ones with FDR 0.1. Normalized mean change is positive if the change is in expected direction, and negative otherwise.
Cell	Ligand	Drug	Relevant drug targets	Downstream ab	Normalized mean change	P-value
UACC812	NRG1	GSK690693_GSK1120212	MAP2K1	MAPK_pT202_Y204	2.44846	0.00105665
UACC812	NRG1	GSK690693	AKT2 AKT3 AKT1	PRAS40_pT246	0.534785	0.0821276
UACC812	NRG1	GSK690693	AKT2 AKT3 AKT1	GSK-3b_pS9	1.68793	1.03786e-05
UACC812	NRG1	GSK690693	AKT2 AKT3 AKT1	Bad_pS112	1.07838	0.000173593
BT549	PBS	AZD8055	MTOR	PKCapS657	1.26644	0.00688564
BT549	PBS	BEZ235	MTOR	PKCapS657	-0.8707	0.325161
MCF7	HGF	GSK690693_GSK1120212	MAP2K1	MAPK_pT202_Y204	2.52313	0.000586783
MCF7	NRG1	GSK690693	AKT2 AKT3 AKT1	GSK-3a-b_pS21_S9	0.883891	0.0133649
MCF7	NRG1	GSK690693	AKT2 AKT3 AKT1	PRAS40_pT246	1.29717	0.00826526
MCF7	NRG1	GSK690693	AKT1	ER-a_pS118	-0.214596	0.437454
MCF7	NRG1	GSK690693	AKT2 AKT3 AKT1	GSK-3b_pS9	0.584875	0.113807
MCF7	NRG1	GSK690693	AKT1	b-Catenin	0.517498	0.279686
MCF7	NRG1	GSK690693	AKT1	YAP_pS127	0.0936317	0.615766
MCF7	IGF1	GSK690693	AKT2 AKT3 AKT1	GSK-3a-b_pS21_S9	0.68892	0.00132963
MCF7	IGF1	GSK690693	AKT2 AKT3 AKT1	PRAS40_pT246	0.759058	0.00204763
MCF7	IGF1	GSK690693	AKT1	ER-a_pS118	-0.309836	0.00711477
MCF7	IGF1	GSK690693	AKT2 AKT3 AKT1	GSK-3b_pS9	0.694146	0.000512977
MCF7	IGF1	GSK690693	AKT1	YAP_pS127	0.139006	0.49738
MCF7	IGF1	GSK690693	AKT1	p27_pT198	0.336495	0.104914
MCF7	FGF1	GSK690693_GSK1120212	MAP2K1	MAPK_pT202_Y204	1.97092	5.97036e-05
MCF7	FGF1	GSK690693_GSK1120212	MAP2K1	C-Raf_pS338	0.842461	0.1209
BT20	PBS	BEZ235	PIK3CA	PDK1_pS241	0.196678	0.739857
BT20	EGF	GSK690693_GSK1120212	MAP2K1	MAPK_pT202_Y204	3.13335	0.000219336
BT20	HGF	GSK690693	AKT1	YAP_pS127	0.177697	0.334867
BT20	NRG1	AZD8055	MTOR	4E-BP1_pT37_T46	0.803274	0.0194801
BT20	NRG1	AZD8055	MTOR	Akt_pS473	1.60497	2.18404e-05
BT20	NRG1	BEZ235	MTOR	4E-BP1_pT37_T46	2.9059	4.74215e-07
BT20	NRG1	BEZ235	MTOR	Akt_pS473	2.28162	3.51241e-08
BT20	NRG1	GSK690693	AKT2 AKT3 AKT1	GSK-3a-b_pS21_S9	2.03085	1.5085e-06
BT20	NRG1	GSK690693	AKT2 AKT3 AKT1	PRAS40_pT246	2.07436	0.00398627
BT20	NRG1	GSK690693	AKT1	4E-BP1_pT37_T46	0.253872	0.201097
BT20	NRG1	GSK690693	AKT1	YAP_pS127	0.645103	0.133343
