# Supplementary material for: Causal interactions from proteomic profiles: Molecular data meet pathway knowledge
Source: Patterns (N Y). 2021 May 12;2(6):100257. doi: 10.1016/j.patter.2021.100257 (PMC8212145; doi:10.1016/j.patter.2021.100257)
Supplement: Table S2. Summary of the results of analysis of drug perturbations in PC3 cell lines — Each perturbation analysis result is evaluated for if any phosphoproteomic change could be causally linked to inhibition of a known target, and if any known target is identifiable solely from the phosphoproteomic changes. Successfully predicted known targets are underlined. [file mmc3.xlsx]

## Sheet: Table 2
Table 2. Summary from the results of analysis of drug perturbations of PC3 cell lines. Each pertubation analysis result is evaluated for if any phosphoproteomic change could be causally linked to inhibition of a known target, and if any known target is identifiable solely from the phosphoproteomic changes. Successfully predicted known targets are underlined.
Drug	Downstream found	Target dwstr enriched	Downstream enriched proteins	Targets from literature
afuresertib	X	X	AKT1(i)	AKT1, AKT2, AKT3
AR.A014418	X			GSK3B, GSK3A
BMS.345541				CHUK, IKBKB
BMS.906024			CDK1(a)	NOTCH1, NOTCH2, NOTCH3, NOTCH4
BYL719				PIK3CA
CC.401	X			MAPK8, MAPK9
dactolisib	X			PIK3CA, MTOR
Dinaciclib	X	X	CDK1(i), CDK2(i)	CDK1, CDK2, CDK5, CDK9
Everolimus	X		RPS6KA3(a)	MTOR
flavopiridol	X	X	CDK1(i), CDK2(i), CDK6(i)	PYGM, CDK7, CDK5, CDK9, CDK1, CDK6, EGFR, CDK4, CDK8, CDK2
IPI145				PIK3CG, PIK3CD
lenalidomide				CRBN
losmapimod	X			MAPK11, MAPK14
Nilotinib				ABL1, BCR, KIT
Pazopanib	X		CDK1(i), PRKACA(a)	FLT1, KDR, KIT, PDGFRB
PD.0332991	X			CDK4, CDK6
PD0325901			RPS6KA3(a)	MAP2K1, MAP2K2
Pravastatin				HMGCR, STAT1
PRI.724				CTNNB1, CREBBP
PS.1145				IKBKB
RO4929097				APH1A, NCSTN, PSEN1, PSENEN
SCH.900776	X			CHEK1
Selumetinib				MAP2K1, MAP2K2
SP600125	X		CDK1(i)	MAPK8, MAPK9, MAPK10
staurosporine	X	X	CDK2(i), MAPKAPK2(i), PRKACA(i), PRKCD(i), RPS6KA1(i), RPS6KB1(i)	LCK, PIM1, ITK, SYK, MAPKAPK2, GSK3B, CSK, CDK2, PIK3CG, PDPK1, PRKCQ, ZAP70
TG101348			PRKCA(i), PRKD1(i), RPS6KA1(i), RPS6KA3(i)	JAK2
Tofacitinib				JAK3
vemurafenib	X			BRAF
Verteporfin				YAP1
vorinostat			PRKACA(a), RPS6KA1(a), RPS6KA3(a)	HDAC1, HDAC2, HDAC3, HDAC6, HDAC8
VX.970				ATR
